# Supplementary material for: The global scientific research response to the public health emergency of Zika virus infection
Source: PLoS One. 2020 Mar 12;15(3):e0229790. doi: 10.1371/journal.pone.0229790 (PMC7067462; doi:10.1371/journal.pone.0229790)
Supplement: S1 Data — (ZIP) [file pone.0229790.s005.zip]

Archive with 7 entries (7 files):
- articles_scopus.zip
- articles_WoS.zip
- (country)authorship_relations.csv
- data_Fig3.csv
- ira_zika.txt
- PubMed.zip
- selected_countries.csv
