# Supplementary material for: The global scientific research response to the public health emergency of Zika virus infection
Source: PLoS One. 2020 Mar 12;15(3):e0229790. doi: 10.1371/journal.pone.0229790 (PMC7067462; doi:10.1371/journal.pone.0229790)
Supplement: S1 Data — (ZIP) [file pone.0229790.s005.zip › (country)authorship_relations.csv]

document id	country id	frequency
1	39	1
2	16	1
3	144	1
4	41	1
4	86	1
5	14	1
5	21	1
5	47	1
5	50	1
6	144	1
7	144	1
8	144	1
9	20	1
9	144	1
10	144	1
11	144	1
12	144	1
13	11	1
14	144	1
15	144	1
16	16	1
17	11	1
17	69	1
17	136	1
18	144	1
19	16	1
19	27	1
19	129	1
19	144	1
20	144	1
21	40	1
21	144	1
22	41	1
22	86	1
22	132	1
22	144	1
23	144	1
24	11	1
24	16	1
25	4	1
25	81	1
25	144	1
26	5	1
26	117	1
26	126	1
26	135	1
27	71	1
27	132	1
28	11	1
28	41	1
29	16	1
30	104	1
30	144	1
31	41	1
32	144	1
33	104	1
33	105	1
33	128	1
34	121	1
34	144	1
35	50	1
35	144	1
36	73	1
37	16	1
37	144	1
38	104	1
39	22	1
39	81	1
40	4	1
40	144	1
41	61	1
41	144	1
42	138	1
43	16	1
43	144	1
44	47	1
44	48	1
45	47	1
46	144	1
47	144	1
48	117	1
49	126	1
50	21	1
50	108	1
50	128	1
51	144	1
52	144	1
53	144	1
54	144	1
55	144	1
56	144	1
57	16	1
57	144	1
58	144	1
59	16	1
59	144	1
60	50	1
60	121	1
61	104	1
62	16	1
62	50	1
63	11	1
63	27	1
64	4	1
64	16	1
64	103	1
65	11	1
65	16	1
65	144	1
66	50	1
67	61	1
68	22	1
69	31	1
70	41	1
70	121	1
71	16	1
71	20	1
71	47	1
71	94	1
71	118	1
72	16	1
73	136	1
74	22	1
74	144	1
75	16	1
75	47	1
76	27	1
76	144	1
77	144	1
78	144	1
79	11	1
79	16	1
79	38	1
79	144	1
80	4	1
80	144	1
81	47	1
81	136	1
82	16	1
83	45	1
83	50	1
84	132	1
84	144	1
85	128	1
86	144	1
87	5	1
87	41	1
87	47	1
87	104	1
87	113	1
87	136	1
87	144	1
88	134	1
89	136	1
90	104	1
90	144	1
91	41	1
91	121	1
92	127	1
92	133	1
93	93	1
94	144	1
95	144	1
96	144	1
97	104	1
98	144	1
99	34	1
99	61	1
99	67	1
100	127	1
101	144	1
102	144	1
103	102	1
103	144	1
104	47	1
104	144	1
105	144	1
106	104	1
106	144	1
107	127	1
108	22	1
108	104	1
108	144	1
109	136	1
110	69	1
110	136	1
111	16	1
111	144	1
112	144	1
113	52	1
113	144	1
114	16	1
115	144	1
116	144	1
117	16	1
117	104	1
117	144	1
118	104	1
119	144	1
120	67	1
121	5	1
122	5	1
122	16	1
122	144	1
123	41	1
124	144	1
125	16	1
126	144	1
127	144	1
128	16	1
128	47	1
128	144	1
129	39	1
129	116	1
130	17	1
130	41	1
131	50	1
131	71	1
131	97	1
132	37	1
132	132	1
132	133	1
133	144	1
134	144	1
135	144	1
136	86	1
136	144	1
136	145	1
137	86	1
137	144	1
138	22	1
139	16	1
140	144	1
141	5	1
141	11	1
141	50	1
141	62	1
141	81	1
141	144	1
142	22	1
142	104	1
143	16	1
143	144	1
144	144	1
145	104	1
146	86	1
147	144	1
148	144	1
149	11	1
149	144	1
150	127	1
151	16	1
152	50	1
152	133	1
153	144	1
154	144	1
155	144	1
156	144	1
157	144	1
158	16	1
159	16	1
160	41	1
160	133	1
161	126	1
162	127	1
163	6	1
164	16	1
165	144	1
166	91	1
166	126	1
166	144	1
167	50	1
167	133	1
168	16	1
168	27	1
168	47	1
168	121	1
169	16	1
170	16	1
170	144	1
171	144	1
172	144	1
173	11	1
173	16	1
173	121	1
174	144	1
175	41	1
175	136	1
176	16	1
177	61	1
177	66	1
177	69	1
178	61	1
178	135	1
179	61	1
180	104	1
181	104	1
181	144	1
182	104	1
183	61	1
184	144	1
185	61	1
186	47	1
186	66	1
186	133	1
187	16	1
187	144	1
188	144	1
189	144	1
190	16	1
190	144	1
191	144	1
192	47	1
192	136	1
193	104	1
194	104	1
195	144	1
196	41	1
196	144	1
197	41	1
197	117	1
198	144	1
199	67	1
199	144	1
200	6	1
200	47	1
200	50	1
201	104	1
201	144	1
202	144	1
203	144	1
204	50	1
205	16	1
206	16	1
206	144	1
207	11	1
207	16	1
207	144	1
208	4	1
208	144	1
209	144	1
210	21	1
211	16	1
211	22	1
211	41	1
211	47	1
211	50	1
211	128	1
211	132	1
211	144	1
212	16	1
213	27	1
213	144	1
213	145	1
214	144	1
215	144	1
216	104	1
217	47	1
217	136	1
218	144	1
219	144	1
220	5	1
221	144	1
222	144	1
223	41	1
223	47	1
223	144	1
224	134	1
225	108	1
226	27	1
226	144	1
227	16	1
227	144	1
228	144	1
229	128	1
229	144	1
230	5	1
230	69	1
231	117	1
231	144	1
232	104	1
232	144	1
233	41	1
233	104	1
233	117	1
233	144	1
234	45	1
234	50	1
234	105	1
235	144	1
236	104	1
236	144	1
237	104	1
238	101	1
239	107	1
240	144	1
241	5	1
241	41	1
241	47	1
241	50	1
241	67	1
241	93	1
241	104	1
241	113	1
241	122	1
241	123	1
241	126	1
241	132	1
241	133	1
242	144	1
243	144	1
244	128	1
245	16	1
245	47	1
245	54	1
246	47	1
246	50	1
247	121	1
248	41	1
249	104	1
250	144	1
251	16	1
251	144	1
252	22	1
252	41	1
252	46	1
252	47	1
252	106	1
252	133	1
252	144	1
253	16	1
254	67	1
254	117	1
254	144	1
255	127	1
255	144	1
256	144	1
257	39	1
257	69	1
257	146	1
258	144	1
259	16	1
260	16	1
261	22	1
261	144	1
262	16	1
263	5	1
263	66	1
264	144	1
265	144	1
266	48	1
266	94	1
266	118	1
267	47	1
268	144	1
269	144	1
270	16	1
271	144	1
272	104	1
273	133	1
273	144	1
274	86	1
275	86	1
276	104	1
277	104	1
278	50	1
279	96	1
279	144	1
280	61	1
281	144	1
282	144	1
283	144	1
284	104	1
284	144	1
285	121	1
286	104	1
286	144	1
287	16	1
288	47	1
288	144	1
289	47	1
289	133	1
290	16	1
290	144	1
291	22	1
291	104	1
291	144	1
292	16	1
293	27	1
293	128	1
294	136	1
294	144	1
295	61	1
295	67	1
295	81	1
295	104	1
296	104	1
296	144	1
297	144	1
298	27	1
298	47	1
299	144	1
300	16	1
301	36	1
301	135	1
302	62	1
302	106	1
302	136	1
302	144	1
303	144	1
304	144	1
305	144	1
306	5	1
306	69	1
307	144	1
308	16	1
309	16	1
310	144	1
311	144	1
312	136	1
313	61	1
314	136	1
315	16	1
316	127	1
317	5	1
317	41	1
318	105	1
318	117	1
319	69	1
319	144	1
320	16	1
321	121	1
321	133	1
322	22	1
322	144	1
323	144	1
324	14	1
324	27	1
324	144	1
325	16	1
325	41	1
326	144	1
327	61	1
328	47	1
328	75	1
328	144	1
329	16	1
329	144	1
330	41	1
330	121	1
331	144	1
332	144	1
333	144	1
334	144	1
335	16	1
335	50	1
336	36	1
337	144	1
338	16	1
338	50	1
338	117	1
338	118	1
339	142	1
339	144	1
340	104	1
341	5	1
342	104	1
342	144	1
343	144	1
344	42	1
344	93	1
345	116	1
346	36	1
346	47	1
346	144	1
347	144	1
348	62	1
348	126	1
348	144	1
349	47	1
350	86	1
351	144	1
352	41	1
352	121	1
353	144	1
354	144	1
355	16	1
356	86	1
356	145	1
357	144	1
358	4	1
358	16	1
359	47	1
360	104	1
361	50	1
361	97	1
362	62	1
363	27	1
363	47	1
363	144	1
364	27	1
364	47	1
365	144	1
366	39	1
366	41	1
367	93	1
367	144	1
368	16	1
368	41	1
369	128	1
370	144	1
371	86	1
371	144	1
372	144	1
373	5	1
373	22	1
373	41	1
373	47	1
373	66	1
373	93	1
373	121	1
373	144	1
374	104	1
375	47	1
375	144	1
376	72	1
376	144	1
377	67	1
378	104	1
379	16	1
379	41	1
380	126	1
380	144	1
381	27	1
381	144	1
382	41	1
382	96	1
382	129	1
382	136	1
382	144	1
383	16	1
383	144	1
384	16	1
384	41	1
384	108	1
384	133	1
385	19	1
385	43	1
385	118	1
385	133	1
385	144	1
385	150	1
386	144	1
387	121	1
388	104	1
388	144	1
389	16	1
390	84	1
390	144	1
391	144	1
392	16	1
392	144	1
393	144	1
394	61	1
394	113	1
394	144	1
395	144	1
396	117	1
396	144	1
397	144	1
398	16	1
398	47	1
399	3	1
399	19	1
399	21	1
399	47	1
399	49	1
399	108	1
399	142	1
399	144	1
400	69	1
401	50	1
402	104	1
403	144	1
404	144	1
405	144	1
406	144	1
407	4	1
407	16	1
408	116	1
408	144	1
409	134	1
410	144	1
411	86	1
411	144	1
412	144	1
413	61	1
413	136	1
414	16	1
415	27	1
416	144	1
417	34	1
417	50	1
417	99	1
417	132	1
417	144	1
418	16	1
419	144	1
420	41	1
421	41	1
421	67	1
422	144	1
423	144	1
424	61	1
425	144	1
426	144	1
427	136	1
428	41	1
428	132	1
428	144	1
429	16	1
429	144	1
430	121	1
431	144	1
432	144	1
433	41	1
434	104	1
435	144	1
436	50	1
436	97	1
437	144	1
438	16	1
438	50	1
438	133	1
439	144	1
440	144	1
441	144	1
442	16	1
443	12	1
443	16	1
443	28	1
443	61	1
443	80	1
443	126	1
443	132	1
444	114	1
444	132	1
445	16	1
446	104	1
446	144	1
447	61	1
447	121	1
448	11	1
448	16	1
449	16	1
449	144	1
450	104	1
451	144	1
452	144	1
453	104	1
454	34	1
455	144	1
456	144	1
457	36	1
458	144	1
459	11	1
459	67	1
460	16	1
460	47	1
461	4	1
462	34	1
462	41	1
462	50	1
462	93	1
462	144	1
463	144	1
464	16	1
464	22	1
464	27	1
465	127	1
466	144	1
467	4	1
467	16	1
467	144	1
468	104	1
469	144	1
470	144	1
471	144	1
472	47	1
473	144	1
474	39	1
474	144	1
475	16	1
475	144	1
476	22	1
476	144	1
477	67	1
478	121	1
479	132	1
479	144	1
480	16	1
480	144	1
481	41	1
482	16	1
482	22	1
483	22	1
483	144	1
484	144	1
485	144	1
486	104	1
487	67	1
488	41	1
489	61	1
490	144	1
491	16	1
492	16	1
493	144	1
494	16	1
495	16	1
496	27	1
496	128	1
497	104	1
498	128	1
499	50	1
499	104	1
500	61	1
501	101	1
502	16	1
502	50	1
502	144	1
503	41	1
503	104	1
504	104	1
505	140	1
506	144	1
507	16	1
508	144	1
509	118	1
509	144	1
510	16	1
510	50	1
511	144	1
512	134	1
513	9	1
513	41	1
513	126	1
513	128	1
513	138	1
513	144	1
514	47	1
514	94	1
515	16	1
516	47	1
516	86	1
516	144	1
517	47	1
517	94	1
518	47	1
518	144	1
519	47	1
519	67	1
520	16	1
521	22	1
521	104	1
521	144	1
522	16	1
523	144	1
524	18	1
524	126	1
525	16	1
525	41	1
525	50	1
525	121	1
525	144	1
526	121	1
527	16	1
528	144	1
529	126	1
530	16	1
531	144	1
532	41	1
532	104	1
532	117	1
533	61	1
533	67	1
533	116	1
534	144	1
535	16	1
536	50	1
537	128	1
538	16	1
539	47	1
540	61	1
541	93	1
541	144	1
542	16	1
542	50	1
542	96	1
542	134	1
542	144	1
543	47	1
544	4	1
545	16	1
545	144	1
546	86	1
547	50	1
548	67	1
548	141	1
549	35	1
549	47	1
549	49	1
550	144	1
551	144	1
552	16	1
553	39	1
553	116	1
553	144	1
554	47	1
554	105	1
554	144	1
555	61	1
555	144	1
556	22	1
556	104	1
556	144	1
557	144	1
558	16	1
558	41	1
558	117	1
558	136	1
558	144	1
559	5	1
559	16	1
560	144	1
561	93	1
561	144	1
562	144	1
563	144	1
564	104	1
564	144	1
565	104	1
566	16	1
567	104	1
568	104	1
569	41	1
569	50	1
569	104	1
569	144	1
570	41	1
570	86	1
570	96	1
570	144	1
571	5	1
571	16	1
572	128	1
573	16	1
573	144	1
574	144	1
575	144	1
576	144	1
577	16	1
577	144	1
578	104	1
579	16	1
579	144	1
580	45	1
580	47	1
580	50	1
580	144	1
581	144	1
582	11	1
582	144	1
583	5	1
583	121	1
583	132	1
583	133	1
583	144	1
583	146	1
584	16	1
584	22	1
585	22	1
585	144	1
586	99	1
586	104	1
587	134	1
587	144	1
588	96	1
588	144	1
589	41	1
589	86	1
590	144	1
591	144	1
592	144	1
593	60	1
594	16	1
594	41	1
594	144	1
595	16	1
595	22	1
596	50	1
597	50	1
598	144	1
599	86	1
599	144	1
600	144	1
601	47	1
602	39	1
602	144	1
603	132	1
604	144	1
605	144	1
606	41	1
606	136	1
607	104	1
608	104	1
609	16	1
609	144	1
610	121	1
611	27	1
612	27	1
613	5	1
613	144	1
614	144	1
615	144	1
616	67	1
617	144	1
618	27	1
618	144	1
619	144	1
620	47	1
620	94	1
621	61	1
621	116	1
622	144	1
623	144	1
624	37	1
624	144	1
625	5	1
626	41	1
626	136	1
626	144	1
627	104	1
628	42	1
628	45	1
628	74	1
628	77	1
628	99	1
628	132	1
629	104	1
629	144	1
630	41	1
630	95	1
630	104	1
631	144	1
632	144	1
633	67	1
633	144	1
634	16	1
634	144	1
635	69	1
635	106	1
636	86	1
637	16	1
638	47	1
639	22	1
639	144	1
640	1	1
640	52	1
640	67	1
640	108	1
641	16	1
642	144	1
643	5	1
644	104	1
645	16	1
645	41	1
646	16	1
646	41	1
647	67	1
648	144	1
649	5	1
649	62	1
649	144	1
650	41	1
650	52	1
650	104	1
650	144	1
651	6	1
652	16	1
653	144	1
654	144	1
655	16	1
655	50	1
656	27	1
656	144	1
657	41	1
657	132	1
658	128	1
659	144	1
660	144	1
661	16	1
662	16	1
663	22	1
664	5	1
664	8	1
664	41	1
664	50	1
664	61	1
664	62	1
664	92	1
664	101	1
664	104	1
664	144	1
665	144	1
666	144	1
667	144	1
668	5	1
668	27	1
668	41	1
668	47	1
668	94	1
668	99	1
668	132	1
669	121	1
669	144	1
670	113	1
670	144	1
671	66	1
671	144	1
672	22	1
673	16	1
673	147	1
674	67	1
675	16	1
676	45	1
676	104	1
676	144	1
677	16	1
678	5	1
678	16	1
678	144	1
679	144	1
680	101	1
681	142	1
681	144	1
682	144	1
683	144	1
684	96	1
684	144	1
685	144	1
686	144	1
687	16	1
687	144	1
688	58	1
688	144	1
689	69	1
689	144	1
689	149	1
690	144	1
691	5	1
691	117	1
692	104	1
693	144	1
694	5	1
695	50	1
696	144	1
697	144	1
698	16	1
699	104	1
700	144	1
701	5	1
702	5	1
703	81	1
704	5	1
705	5	1
706	5	1
707	41	1
707	144	1
708	86	1
709	8	1
709	47	1
709	93	1
709	121	1
710	144	1
711	5	1
712	69	1
712	144	1
713	144	1
714	144	1
715	81	1
715	144	1
716	86	1
717	16	1
718	144	1
719	5	1
719	69	1
719	121	1
719	126	1
719	144	1
720	128	1
721	27	1
721	144	1
722	104	1
722	144	1
723	144	1
724	144	1
725	16	1
725	47	1
725	50	1
726	128	1
726	144	1
727	55	1
727	144	1
728	11	1
728	36	1
728	57	1
729	16	1
729	67	1
730	46	1
730	47	1
731	61	1
732	22	1
733	86	1
733	144	1
734	104	1
735	16	1
736	144	1
737	16	1
737	59	1
737	144	1
738	5	1
739	144	1
740	5	1
741	144	1
742	47	1
743	104	1
743	144	1
744	16	1
744	144	1
745	41	1
745	132	1
745	144	1
746	67	1
747	144	1
748	134	1
749	108	1
750	104	1
750	144	1
751	134	1
751	144	1
752	144	1
753	144	1
754	16	1
754	41	1
754	108	1
754	117	1
755	144	1
756	67	1
757	104	1
757	144	1
758	144	1
759	144	1
760	16	1
761	22	1
761	144	1
762	144	1
763	61	1
764	121	1
765	47	1
766	11	1
766	30	1
766	36	1
766	41	1
766	47	1
766	50	1
766	60	1
766	65	1
766	67	1
766	83	1
766	93	1
766	98	1
766	99	1
766	108	1
766	128	1
766	133	1
766	147	1
767	5	1
768	144	1
769	41	1
769	144	1
770	121	1
771	22	1
772	47	1
772	133	1
773	28	1
773	38	1
773	144	1
774	144	1
775	144	1
776	16	1
776	27	1
776	144	1
777	144	1
778	16	1
779	16	1
780	38	1
780	50	1
780	144	1
781	108	1
782	27	1
783	16	1
784	16	1
785	101	1
786	144	1
787	111	1
787	133	1
788	22	1
789	50	1
790	34	1
790	47	1
790	56	1
791	16	1
792	31	1
792	144	1
793	144	1
794	105	1
794	144	1
795	134	1
796	16	1
796	144	1
797	144	1
798	144	1
799	144	1
800	128	1
801	144	1
802	5	1
802	6	1
803	144	1
804	41	1
804	121	1
804	132	1
805	16	1
806	61	1
807	61	1
807	67	1
807	116	1
808	22	1
809	61	1
809	67	1
810	61	1
810	67	1
810	116	1
811	61	1
811	67	1
811	116	1
812	61	1
812	67	1
812	116	1
813	11	1
813	61	1
813	67	1
814	61	1
814	67	1
815	61	1
815	116	1
815	144	1
816	61	1
816	67	1
816	116	1
817	104	1
818	127	1
819	93	1
820	47	1
821	104	1
822	50	1
822	133	1
822	144	1
823	47	1
823	144	1
824	144	1
825	45	1
825	50	1
825	144	1
826	61	1
826	144	1
827	22	1
828	27	1
828	67	1
828	144	1
829	144	1
830	144	1
831	38	1
831	128	1
831	133	1
832	104	1
832	118	1
832	144	1
833	45	1
833	132	1
834	41	1
834	144	1
835	144	1
836	27	1
836	144	1
837	16	1
838	144	1
839	27	1
840	41	1
840	50	1
840	121	1
840	132	1
840	133	1
840	144	1
841	144	1
842	67	1
843	16	1
844	16	1
845	104	1
846	104	1
847	93	1
848	104	1
849	104	1
850	144	1
851	104	1
852	144	1
853	5	1
853	41	1
853	135	1
853	144	1
854	61	1
854	102	1
854	144	1
855	5	1
855	69	1
856	144	1
857	144	1
858	136	1
859	4	1
859	144	1
860	36	1
861	126	1
861	144	1
862	5	1
862	64	1
862	93	1
863	5	1
864	81	1
865	61	1
865	104	1
865	144	1
866	16	1
867	136	1
868	5	1
869	144	1
870	16	1
871	132	1
872	47	1
872	54	1
873	144	1
874	144	1
875	16	1
876	144	1
877	16	1
878	47	1
878	121	1
878	132	1
879	16	1
879	41	1
879	50	1
879	108	1
879	143	1
880	16	1
880	144	1
881	144	1
882	144	1
883	104	1
884	16	1
884	41	1
884	121	1
885	22	1
886	104	1
887	36	1
887	104	1
888	136	1
889	144	1
890	50	1
890	144	1
891	144	1
892	144	1
893	144	1
894	21	1
894	144	1
895	16	1
895	144	1
896	67	1
896	86	1
896	144	1
897	41	1
897	86	1
897	133	1
897	144	1
898	39	1
898	47	1
898	76	1
898	144	1
899	16	1
899	145	1
900	16	1
901	16	1
901	144	1
902	144	1
903	14	1
903	47	1
903	50	1
904	5	1
904	41	1
904	144	1
905	144	1
906	41	1
907	93	1
907	96	1
907	144	1
908	22	1
909	41	1
909	121	1
910	27	1
910	105	1
910	144	1
910	145	1
911	5	1
911	47	1
911	144	1
912	116	1
912	147	1
913	144	1
914	41	1
915	86	1
916	16	1
916	144	1
917	16	1
917	18	1
917	67	1
917	144	1
918	4	1
919	16	1
919	22	1
920	144	1
921	144	1
922	144	1
923	144	1
924	61	1
924	67	1
924	116	1
924	148	1
925	86	1
925	144	1
926	144	1
927	47	1
928	144	1
929	47	1
930	41	1
930	50	1
931	104	1
932	16	1
933	32	1
933	93	1
934	144	1
935	11	1
935	41	1
935	50	1
935	52	1
935	93	1
935	112	1
935	140	1
936	16	1
936	144	1
937	16	1
938	144	1
939	132	1
939	144	1
940	144	1
941	16	1
941	41	1
941	144	1
942	144	1
943	96	1
943	133	1
943	144	1
944	144	1
945	16	1
945	27	1
945	96	1
945	129	1
945	144	1
946	104	1
946	144	1
947	104	1
947	132	1
948	144	1
949	61	1
949	67	1
950	5	1
950	46	1
950	47	1
950	111	1
951	104	1
952	144	1
953	16	1
953	41	1
954	27	1
954	144	1
954	145	1
955	69	1
955	144	1
956	104	1
957	47	1
957	121	1
958	144	1
959	144	1
960	104	1
961	104	1
962	136	1
963	16	1
963	34	1
963	47	1
964	47	1
965	144	1
966	144	1
967	144	1
968	144	1
969	11	1
969	39	1
969	47	1
969	75	1
969	100	1
969	101	1
969	125	1
969	139	1
970	41	1
970	104	1
970	144	1
971	16	1
972	47	1
973	144	1
974	144	1
975	144	1
976	16	1
977	144	1
978	81	1
979	16	1
979	144	1
980	16	1
981	16	1
981	144	1
982	144	1
983	144	1
984	16	1
984	144	1
985	16	1
986	144	1
987	86	1
988	61	1
989	22	1
990	117	1
991	16	1
991	47	1
991	111	1
991	117	1
992	22	1
993	144	1
994	61	1
994	144	1
995	7	1
996	144	1
997	16	1
998	144	1
999	16	1
999	41	1
1000	144	1
1001	1	1
1001	11	1
1001	47	1
1001	67	1
1002	86	1
1003	126	1
1004	144	1
1005	16	1
1005	22	1
1006	128	1
1007	127	1
1007	144	1
1008	144	1
1009	16	1
1009	127	1
1010	16	1
1011	144	1
1012	134	1
1013	104	1
1013	144	1
1014	61	1
1014	144	1
1015	11	1
1015	22	1
1015	41	1
1015	43	1
1015	144	1
1016	16	1
1016	144	1
1017	144	1
1018	16	1
1019	144	1
1020	144	1
1021	144	1
1022	127	1
1023	16	1
1024	144	1
1025	104	1
1026	144	1
1027	104	1
1027	144	1
1028	144	1
1029	6	1
1029	50	1
1030	50	1
1030	144	1
1031	144	1
1032	5	1
1033	104	1
1033	144	1
1034	69	1
1034	144	1
1035	104	1
1036	144	1
1037	144	1
1038	144	1
1039	16	1
1039	34	1
1040	4	1
1041	144	1
1042	144	1
1043	16	1
1043	147	1
1044	67	1
1044	86	1
1044	144	1
1045	144	1
1046	144	1
1047	50	1
1047	69	1
1047	121	1
1047	144	1
1048	41	1
1048	47	1
1048	117	1
1048	121	1
1048	144	1
1049	34	1
1049	50	1
1049	69	1
1050	27	1
1051	16	1
1051	144	1
1052	144	1
1053	16	1
1054	41	1
1054	65	1
1054	144	1
1055	104	1
1055	144	1
1056	16	1
1056	133	1
1056	144	1
1057	41	1
1057	86	1
1058	144	1
1059	16	1
1059	144	1
1060	144	1
1061	67	1
1062	61	1
1063	104	1
1064	16	1
1064	41	1
1065	16	1
1065	41	1
1065	47	1
1065	144	1
1066	16	1
1067	104	1
1067	113	1
1067	144	1
1068	93	1
1068	144	1
1069	104	1
1070	41	1
1070	47	1
1071	5	1
1071	146	1
1072	16	1
1073	16	1
1073	22	1
1073	144	1
1074	16	1
1074	47	1
1074	144	1
1075	104	1
1075	144	1
1076	144	1
1077	16	1
1077	144	1
1078	144	1
1079	22	1
1079	144	1
1080	144	1
1081	5	1
1081	104	1
1082	113	1
1083	61	1
1084	16	1
1085	16	1
1086	144	1
1087	16	1
1088	128	1
1089	102	1
1089	144	1
1090	16	1
1090	47	1
1091	38	1
1091	144	1
1092	101	1
1093	22	1
1093	104	1
1094	144	1
1095	117	1
1095	144	1
1096	27	1
1097	16	1
1098	61	1
1099	4	1
1100	22	1
1100	61	1
1100	144	1
1101	16	1
1102	16	1
1103	16	1
1104	16	1
1104	41	1
1105	16	1
1106	144	1
1107	144	1
1108	144	1
1109	144	1
1110	16	1
1111	16	1
1111	117	1
1112	16	1
1113	16	1
1114	47	1
1115	38	1
1115	128	1
1116	101	1
1117	144	1
1118	4	1
1119	144	1
1120	16	1
1121	35	1
1121	144	1
1122	4	1
1122	59	1
1122	144	1
1123	62	1
1123	81	1
1124	5	1
1125	89	1
1125	132	1
1126	50	1
1127	144	1
1128	104	1
1129	121	1
1130	50	1
1131	121	1
1132	50	1
1133	5	1
1134	5	1
1135	121	1
1136	144	1
1137	121	1
1137	144	1
1138	5	1
1139	21	1
1139	47	1
1139	50	1
1139	71	1
1139	89	1
1139	132	1
1140	4	1
1140	38	1
1140	86	1
1141	16	1
1142	144	1
1143	16	1
1144	47	1
1145	16	1
1146	16	1
1147	16	1
1148	38	1
1149	144	1
1150	104	1
1150	144	1
1151	16	1
1151	144	1
1152	144	1
1153	4	1
1153	66	1
1154	141	1
1155	16	1
1155	41	1
1156	59	1
1156	144	1
1157	16	1
1158	113	1
1159	133	1
1160	144	1
1161	144	1
1162	144	1
1163	144	1
1164	9	1
1164	38	1
1164	126	1
1164	144	1
1165	16	1
1165	144	1
1166	86	1
1166	144	1
1167	144	1
1168	16	1
1169	127	1
1170	16	1
1171	144	1
1172	67	1
1173	16	1
1174	16	1
1174	144	1
1175	104	1
1175	144	1
1176	39	1
1177	144	1
1178	144	1
1179	144	1
1180	39	1
1180	104	1
1180	125	1
1181	144	1
1182	16	1
1183	38	1
1183	126	1
1183	144	1
1184	16	1
1185	144	1
1186	67	1
1187	67	1
1188	4	1
1189	16	1
1189	36	1
1189	118	1
1190	16	1
1190	144	1
1191	101	1
1192	61	1
1192	67	1
1193	16	1
1194	61	1
1195	22	1
1195	104	1
1195	144	1
1196	38	1
1196	144	1
1197	144	1
1198	106	1
1198	127	1
1198	144	1
1199	69	1
1199	90	1
1199	106	1
1200	104	1
1201	127	1
1202	127	1
1203	144	1
1204	144	1
1205	106	1
1205	127	1
1205	136	1
1205	144	1
1206	144	1
1207	140	1
1207	144	1
1208	144	1
1209	16	1
1210	16	1
[truncated: 3,625 more rows]
