# Supplementary material for: The global scientific research response to the public health emergency of Zika virus infection
Source: PLoS One. 2020 Mar 12;15(3):e0229790. doi: 10.1371/journal.pone.0229790 (PMC7067462; doi:10.1371/journal.pone.0229790)
Supplement: S1 Data — (ZIP) [file pone.0229790.s005.zip › data_Fig3.csv]

Country	year	n_prod	n_col
USA	<=2015	26	12
USA	<=2016	327	130
USA	<=2017	673	291
USA	<=2018	692	302
Brazil	<=2015	3	2
Brazil	<=2016	143	77
Brazil	<=2017	229	128
Brazil	<=2018	273	134
China	<=2015	2	0
China	<=2016	43	25
China	<=2017	103	60
China	<=2018	131	66
England	<=2015	0	0
England	<=2016	55	44
England	<=2017	84	73
England	<=2018	97	83
France	<=2015	9	7
France	<=2016	64	44
France	<=2017	93	69
France	<=2018	98	74
Germany	<=2015	16	4
Germany	<=2016	33	21
Germany	<=2017	69	61
Germany	<=2018	68	52
Italy	<=2015	1	1
Italy	<=2016	48	37
Italy	<=2017	72	55
Italy	<=2018	55	40
India	<=2015	0	0
India	<=2016	30	20
India	<=2017	60	40
India	<=2018	61	36
Australia	<=2015	3	0
Australia	<=2016	23	12
Australia	<=2017	62	35
Australia	<=2018	56	34
Canada	<=2015	2	1
Canada	<=2016	27	22
Canada	<=2017	65	42
Canada	<=2018	48	32
Global_Zika	<=2015	112	30
Global_Zika	<=2016	715	264
Global_Zika	<=2017	1312	524
Global_Zika	<=2018	1407	526
Global_WoS	<=2015	15855	2632
Global_WoS	<=2016	711	220
Global_WoS	<=2017	721	230
Global_WoS	<=2018	681	231
