# Supplementary material for: The global scientific research response to the public health emergency of Zika virus infection
Source: PLoS One. 2020 Mar 12;15(3):e0229790. doi: 10.1371/journal.pone.0229790 (PMC7067462; doi:10.1371/journal.pone.0229790)
Supplement: S1 Data — (ZIP) [file pone.0229790.s005.zip › selected_countries.csv]

id	country	documents
1	albania	3
2	algeria	2
3	angola	1
4	argentina	38
5	australia	144
6	austria	19
7	bahrain	2
8	bangladesh	5
9	barbados	2
10	belarus	1
11	belgium	52
12	belize	2
13	benin	1
14	bolivia	3
15	botswana	1
16	brazil	631
17	brunei	1
18	bulgaria	4
19	burkina faso	3
20	cambodia	7
21	cameroon	13
22	canada	139
23	cape verde	1
24	cayman islands	1
25	cent afr republ	3
26	chile	13
27	colombia	92
28	costa rica	5
29	cote ivoire	1
30	croatia	5
31	cuba	6
32	curacao	1
33	cyprus	2
34	czech republic	28
35	dem rep congo	2
36	denmark	16
37	dominican rep	4
38	ecuador	26
39	egypt	27
40	el salvador	2
41	england	230
42	estonia	10
43	ethiopia	2
44	fiji	5
45	finland	22
46	fr polynesia	27
47	france	257
48	french guiana	10
49	gabon	4
50	germany	181
51	ghana	4
52	greece	14
53	grenada	1
54	guadeloupe	9
55	guatemala	4
56	guinea	1
57	guinea bissau	1
58	haiti	4
59	honduras	8
60	hungary	9
61	india	148
62	indonesia	15
63	iran	7
64	iraq	1
65	ireland	6
66	israel	23
67	italy	172
68	jamaica	9
69	japan	54
70	jordan	1
71	kenya	5
72	kuwait	1
73	laos	1
74	latvia	1
75	lebanon	2
76	liberia	1
77	lithuania	1
78	luxembourg	1
79	madagascar	2
80	malawi	2
81	malaysia	30
82	mali	1
83	malta	2
84	marshall island	2
85	mauritania	1
86	mexico	68
87	micronesia	3
88	morocco	2
89	mozambique	7
90	myanmar	3
91	namibia	1
92	nepal	1
93	netherlands	61
94	new caledonia	13
95	new zealand	2
96	nicaragua	19
97	nigeria	13
98	north ireland	3
99	norway	12
100	oman	2
101	pakistan	22
102	panama	5
103	paraguay	1
104	peoples r china	272
105	peru	19
106	philippines	11
107	poland	7
108	portugal	28
109	qatar	2
110	rep of georgia	2
111	reunion	12
112	romania	2
113	russia	13
114	rwanda	1
115	samoa	1
116	saudi arabia	58
117	scotland	42
118	senegal	20
119	serbia	3
120	sierra leone	1
121	singapore	105
122	slovakia	2
123	slovenia	6
124	solomon islands	1
125	somalia	3
126	south africa	38
127	south korea	47
128	spain	75
129	sri lanka	8
130	sudan	1
131	surinam	3
132	sweden	63
133	switzerland	82
134	taiwan	29
135	tanzania	8
136	thailand	65
137	tonga	1
138	trinid & tobago	8
139	tunisia	1
140	turkey	8
141	u arab emirates	2
142	uganda	9
143	uruguay	11
144	usa	1676
145	venezuela	21
146	vietnam	6
147	wales	6
148	yemen	2
149	zambia	2
150	zimbabwe	2
